# Supplementary material for: Behavioral Variables to Assess the Toxicity of Unionized Ammonia in Aquatic Snails: Integrating Movement and Feeding Parameters
Source: Arch Environ Contam Toxicol. 2022 Mar 24;82(3):429–38. doi: 10.1007/s00244-022-00920-z (PMC8971178; doi:10.1007/s00244-022-00920-z)
Supplement: Supplementary file 2 — Supplementary file2 (XLSX 19 KB) [file 244_2022_920_MOESM2_ESM.xlsx]

## Sheet: activity_sin_mort
time_exp	treat	rep	activity	inmov	mort
48	0	a1	9.17	0	0
48	0	a2	6.83	0	0
48	0	a3	14	0	0
48	0	a4	19.67	0	0
48	0	a5	11.67	0	0
48	0	a6	24.83	0	0
48	0	a7	19	0	0
48	0	a8	16.17	0	0
48	1	b1	18.67	0	0
48	1	b2	36.67	0	0
48	1	b3	9.67	0	0
48	1	b4	7.67	0	0
48	1	b5	11.83	0	0
48	1	b6	12	0	0
48	1	b7	9.33	0	0
48	1	b8	17.83	0	0
48	2	c1	16	0	0
48	2	c2	25	0	0
48	2	c3	19	0	0
48	2	c4	112.5	0.166667	0
48	2	c5	17.33	0	0
48	2	c6	8.17	0	0
48	2	c7	31	0	0
48	2	c8	12.17	0	0
48	3	d1	40.5	0	0
48	3	d2	204.83	0.333333	0
48	3	d3	80.5	0	0
48	3	d4	142	0.166667	0
48	3	d5	116.5	0.166667	0
48	3	d6	131	0.166667	0
48	3	d7	17.5	0	0
48	3	d8	162.4	0.166667	0.166667
96	0	a1	39.67	0	0
96	0	a2	10	0	0
96	0	a3	15.67	0	0
96	0	a4	15.17	0	0
96	0	a5	20.17	0	0
96	0	a6	7.17	0	0
96	0	a7	15.67	0	0
96	0	a8	29.83	0	0
96	1	b1	16.83	0	0
96	1	b2	16.83	0	0
96	1	b3	12	0	0
96	1	b4	12.33	0	0
96	1	b5	9.33	0	0
96	1	b6	27.5	0	0
96	1	b7	8.17	0	0
96	1	b8	12	0	0
96	2	c1	14.17	0	0
96	2	c2	11.5	0	0
96	2	c3	15.67	0	0
96	2	c4	17.67	0	0
96	2	c5	21.17	0	0
96	2	c6	6.5	0	0
96	2	c7	7.83	0	0
96	2	c8	11.17	0	0
96	3	d1	25.83	0	0
96	3	d2	15.17	0	0
96	3	d3	15.33	0	0
96	3	d4	20.5	0	0
96	3	d5	12.5	0	0
96	3	d6	28.83	0	0
96	3	d7	11.83	0	0
96	3	d8	17.2001	0	0.166667
192	0	a1	17.83	0	0
192	0	a2	12.33	0	0
192	0	a3	4.83	0	0
192	0	a4	5	0	0
192	0	a5	10	0	0
192	0	a6	15.4	0	0
192	0	a7	14.4	0	0
192	0	a8	18.83	0	0
192	1	b1	17.67	0	0
192	1	b2	13.4	0	0
192	1	b3	19.83	0	0
192	1	b4	12	0	0
192	1	b5	17.67	0	0
192	1	b6	9.33	0	0
192	1	b7	14.17	0	0
192	1	b8	16.2	0	0
192	2	c1	9.17	0	0
192	2	c2	7.2	0	0
192	2	c3	55.4	0	0
192	2	c4	10.17	0	0
192	2	c5	12.33	0	0
192	2	c6	10	0	0
192	2	c7	14	0	0
192	2	c8	18.83	0	0
192	3	d1	138.8	0.2	0
192	3	d2	10.33	0	0
192	3	d3	55.17	0	0
192	3	d4	11.5	0	0
192	3	d5	21.67	0	0
192	3	d6	16.33	0	0
192	3	d7	10.17	0	0
192	3	d8	174.8	0	0.333333
