# Supplementary material for: Behavioral Variables to Assess the Toxicity of Unionized Ammonia in Aquatic Snails: Integrating Movement and Feeding Parameters
Source: Arch Environ Contam Toxicol. 2022 Mar 24;82(3):429–38. doi: 10.1007/s00244-022-00920-z (PMC8971178; doi:10.1007/s00244-022-00920-z)
Supplement: Supplementary file 3 — Supplementary file3 (XLSX 20 KB) [file 244_2022_920_MOESM3_ESM.xlsx]

## Sheet: feeding
time_exp	treat	rep	t1	t2	t3	eating	distance
48	0	a1	2760	4856	5140	33.3	65.49
48	0	a2	1368	3687	3826	50	45.64
48	0	a3	3152	3167	3485	50	37.83
48	0	a4	1618	1740	1802	33.3	41.47
48	0	a5	491	2238	2281	100	38.27
48	0	a6	1687	1750	2318	83.3	27.92
48	0	a7	2636	3557	5061	33.3	55.18
48	0	a8	996	1481	1742	83.3	28.4
48	1	b1	2595	3113	5400	33.3	59.36
48	1	b2	3287	4039	4645	33.3	69.2
48	1	b3	2403	5400	5400	16.7	68.4
48	1	b4	5400	5400	5400	0	78.73
48	1	b5	5400	5400	5400	0	62.32
48	1	b6	487	1035	5400	0	56.52
48	1	b7	1688	3554	5400	16.7	56.7
48	1	b8	2565	4987	5400	0	63.76
48	2	c1	5400	5400	5400	0	86.73
48	2	c2	5400	5400	5400	0	96.67
48	2	c3	4223	5400	5400	16.7	69.33
48	2	c4	5400	5400	5400	0	72.68
48	2	c5	5400	5400	5400	0	85.52
48	2	c6	5085	5400	5400	16.7	73.21
48	2	c7	5400	5400	5400	0	104.35
48	2	c8	5400	5400	5400	0	73.47
48	3	d1	5400	5400	5400	0	107.33
48	3	d2	5400	5400	5400	0	98.07
48	3	d3	5400	5400	5400	0	102.64
48	3	d4	5400	5400	5400	0	104.91
48	3	d5	5400	5400	5400	0	92.78
48	3	d6	5400	5400	5400	0	105.81
48	3	d7	5400	5400	5400	0	108.11
48	3	d8	5400	5400	5400	0	107.6
96	0	a1	715	1235	1692	100	38.15
96	0	a2	1092	1463	2018	83.3	27.34
96	0	a3	977	1928	3327	83.3	46.06
96	0	a4	793	1084	1200	83.3	17.64
96	0	a5	459	92	534	33.3	26.04
96	0	a6	752	1175	2280	50	38.18
96	0	a7	1500	2237	2951	50	37.69
96	0	a8	809	1221	1374	33.3	28.72
96	1	b1	945	1134	1864	50	39.66
96	1	b2	1156	1901	2043	100	38.24
96	1	b3	1488	2482	2504	83.3	44.5
96	1	b4	4269	4400	4676	33.3	67.83
96	1	b5	1967	3335	3752	66.7	51.25
96	1	b6	1298	1605	1627	66.7	37.03
96	1	b7	707	1345	1384	66.7	28.49
96	1	b8	1767	2366	3348	83.3	65.73
96	2	c1	2319	2349	2407	83.3	43.14
96	2	c2	1290	1879	2009	83.3	34.79
96	2	c3	820	1155	2184	66.7	34.42
96	2	c4	945	968	1151	33.3	40.41
96	2	c5	1069	2196	2268	66.7	39.77
96	2	c6	971	1270	1332	83.3	23.67
96	2	c7	1999	2059	2574	100	38.48
96	2	c8	3000	3386	3914	50	47.37
96	3	d1	1133	1661	1780	100	31.29
96	3	d2	1266	2040	2626	33.3	38.1
96	3	d3	740	2036	2375	100	27.65
96	3	d4	2054	2191	2294	33.3	43.65
96	3	d5	2671	3464	4787	50	47.01
96	3	d6	1467	1756	2930	33.3	48.62
96	3	d7	1278	1312	3987	50	48.46
96	3	d8	2759	5400	5400	0	67.09
192	0	a1	759	884	912	50	33.11
192	0	a2	1595	1900	2445	66.7	47.86
192	0	a3	2017	2285	2343	50	47.36
192	0	a4	1442	1747	2143	16.7	33.31
192	0	a5	988	1438	1498	0	39.51
192	0	a6	1131	1195	1256	80	31.77
192	0	a7	1205	1262	1781	40	35.06
192	0	a8	673	759	907	16.7	27.14
192	1	b1	780	865	1033	83.3	17.75
192	1	b2	621	682	1061	20	24.23
192	1	b3	784	800	1348	33.3	30.98
192	1	b4	636	659	1360	33.3	24.37
192	1	b5	457	1157	1621	33.3	38.58
192	1	b6	1640	1929	2249	50	27.83
192	1	b7	1560	1661	1709	50	34.73
192	1	b8	1830	2747	3600	80	47.95
192	2	c1	671	1186	2053	33.3	27.84
192	2	c2	1398	3130	5400	20	74.02
192	2	c3	789	1093	2412	80	44.46
192	2	c4	1174	1557	2181	16.7	35.49
192	2	c5	870	1126	2235	50	43.15
192	2	c6	552	1061	1313	16.7	35.35
192	2	c7	2069	2325	2801	33.3	48.72
192	2	c8	2181	4113	4524	0	48.83
192	3	d1	2713	2796	3226	60	59.28
192	3	d2	1196	2328	2504	50	36.46
192	3	d3	860	1334	1592	33.3	28.37
192	3	d4	1059	1548	3621	75	20.49
192	3	d5	1276	1410	2495	33.3	36.28
192	3	d6	714	1324	1461	16.7	23.99
192	3	d7	1682	2097	2402	83.3	28.18
192	3	d8	1331	1549	2923	20	52.22
